# Supplementary material for: Copper Modulates Adult Neurogenesis in Brain Subventricular Zone
Source: Int J Mol Sci. 2022 Aug 31;23(17):9888. doi: 10.3390/ijms23179888 (PMC9456150; doi:10.3390/ijms23179888)
Supplement: Supplementary file 1 [file ijms-23-09888-s001.zip]

Archive with 1 entries (1 files):
- ijms-1882325-supplementary.pdf
